# Supplementary material for: How Useful Are Instrumental Examinations in Newly Diagnosed Children with ASD? Insights from Real-World Practice
Source: Children (Basel). 2025 Jun 27;12(7):847. doi: 10.3390/children12070847 (PMC12293674; doi:10.3390/children12070847)
Supplement: Supplementary file 1 [file children-12-00847-s001.zip]

Archive with 1 entries (1 files):
- children-3683487-supplementary.pdf
